# Supplementary material for: Comparative phylogenetic analysis of CBL reveals the gene family evolution and functional divergence in Saccharum spontaneum
Source: BMC Plant Biol. 2021 Aug 23;21:395. doi: 10.1186/s12870-021-03175-3 (PMC8383383; doi:10.1186/s12870-021-03175-3)
Supplement: Supplementary file 2 — Additional file 2. [file 12870_2021_3175_MOESM2_ESM.xlsx]

## Sheet: Table S1
Table S1 The CBL gene alleles in S. spontaneum
			Allele A				Allele B				Allele C				Allele D
	Representive Gene model	Sorghum homologs ID	Gene ID	Chr.position	CDS length	No. of exons	Gene ID	Chr.position	CDS length	No. of exons	Gene ID	Chr.position	CDS length	No. of exons	Gene ID	Chr.position	CDS length	No. of exons
SsCBL01	Sspon.01G0014730-4D	Sobic.001G294300	Sspon.01G0014730-1A	Chr1A:42443800-42445918	582	7	Sspon.01G0014730-2B	Chr1B:56887377-56890430	642	8	Sspon.01G0014730-3C	Chr1C:42320362-42323488	642	8	Sspon.01G0014730-4D	Chr1D:43681434-43684671	642	8
SsCBL02	Sspon.02G0030420-2C	Sobic.008G152800	Sspon.02G0030420-1A	Chr2A:110759159-110765251	663	9					Sspon.02G0030420-2C	Chr2C:109340620-109351866	678	8	Sspon.02G0030420-3D	Chr2D:94939500-94940234	477	3
SsCBL03	Sspon.01G0023690-1A	NA	Sspon.01G0023690-1A	Chr1A:85199913-85205840	678	8	Sspon.01G0023690-2B|Sspon.01G0023690-1P	Chr1B:90154903-90158077|Chr1B:90609851-90617530	510|1539	6|10					Sspon.01G0023690-3D	Chr1D:82607109-82613228	678	8
SsCBL04	Sspon.07G0003410-1A	Sobic.009G210300	Sspon.07G0003410-1A	Chr7A:8214705-8217317	636	8	Sspon.07G0003410-2B	Chr7B:7915421-7917056	801	8
SsCBL05	Sspon.03G0011980-1P	Sobic.003G208400	Sspon.03G0011980-1A	Chr3A:32932484-32937526	738	10	Sspon.03G0011980-2B|Sspon.03G0011980-1P	Chr3B:42763408-42772982|Chr3B:42827821-42832678	882|660	10|8
SsCBL06	Sspon.07G0018960-1A	Sobic.008G046500	Sspon.07G0018960-1A	Chr7A:69054782-69058236	672	8	Sspon.07G0018960-2B	Chr7B:74042096-74048197	621	9	Sspon.07G0018960-3C	Chr7C:76117582-76119935	612	7	Sspon.07G0018960-4D	Chr7D:73430570-73438792	645	9
SsCBL08	Sspon.04G0013450-2B	Sobic.004G130600	Sspon.04G0013450-1A	Chr4A:48180199-48180971	330	4	Sspon.04G0013450-2B	Chr4B:49314055-49316383	642	8					Sspon.04G0013450-3D	Chr4D:53475270-53482651	603	8
SsCBL09	Sspon.03G0012700-1A	Sobic.003G196400	Sspon.03G0012700-1A	Chr3A:35148417-35152612	885	9	Sspon.03G0012700-2B	Chr3B:44991731-44992371	642	8
SsCBL10	Sspon.03G0031480-1B	Sobic.003G275000					Sspon.03G0031480-1B	Chr3B:28221236-28224249	867	8
