# Supplementary material for: Comparative phylogenetic analysis of CBL reveals the gene family evolution and functional divergence in Saccharum spontaneum
Source: BMC Plant Biol. 2021 Aug 23;21:395. doi: 10.1186/s12870-021-03175-3 (PMC8383383; doi:10.1186/s12870-021-03175-3)
Supplement: Supplementary file 3 — Additional file 3. [file 12870_2021_3175_MOESM3_ESM.xlsx]

## Sheet: Table S2
Table S2 Similarity between CBL proteins in S. spontaneum calculated by NCBI BLASTP
	SsCBL01	SsCBL02	SsCBL03	SsCBL04	SsCBL05	SsCBL06	SsCBL08	SsCBL09
SsCBL02	0.667
SsCBL03	0.682	0.925
SsCBL04	0.482	0.476	0.472
SsCBL05	0.529	0.566	0.577	0.541
SsCBL06	0.614	0.815	0.825	0.472	0.569
SsCBL08	0.629	0.602	0.617	0.592	0.663	0.581
SsCBL09	0.67	0.67	0.665	0.485	0.584	0.693	0.665
SsCBL10	0.613	0.699	0.662	0.476	0.559	0.625	0.634	0.65
