# Supplementary material for: Comparative phylogenetic analysis of CBL reveals the gene family evolution and functional divergence in Saccharum spontaneum
Source: BMC Plant Biol. 2021 Aug 23;21:395. doi: 10.1186/s12870-021-03175-3 (PMC8383383; doi:10.1186/s12870-021-03175-3)
Supplement: Supplementary file 4 — Additional file 4. [file 12870_2021_3175_MOESM4_ESM.xlsx]

## Sheet: Table S4 
Table S3 The expression pattern of SsCBLs based on FPKM in different tissues at different stages
Gene name	Gene ID	seedling leaf-1	seedling leaf-2	seedling leaf-3	seedling stem-1	seedling stem-2	seedling stem-3	premature leaf roll	premature leaf	premature stem-3	premature stem-6	premature stem-9	mature leaf roll-2	mature leaf-3	mature stem3-2	mature stem6-1	mature stem9-1
SsCBL01	Sspon.01G0014730	50.31	38.75	37.41	41.28	51.98	38.06	174.9	191.29	283.33	100.16	59.82	159.49	128.26	134.26	93.91	60.47
SsCBL02	Sspon.02G0030420	33.9	32.16	38.71	49.24	45.62	42.45	20.99	15.45	43.78	31.01	19.03	13.47	10.75	28.4	15.77	9.16
SsCBL03	Sspon.01G0023690	41.41	51.16	46.82	57.01	59.83	57.72	26.37	23	54.28	57.07	86.63	28.9	25.76	42.21	59.8	55.21
SsCBL04	Sspon.07G0003410	21.73	23.68	29.11	17.85	19.17	14.1	5.91	0	0	0	0	13.64	10.14	0	3.37	1.68
SsCBL05	Sspon.03G0011980	1.85	0.89	1.18	2.45	2.32	3.23	0	0	0	3.21	3	0	1.47	0.29	1.21	1.14
SsCBL06	Sspon.07G0018960	87.49	83.65	75.18	86.51	89.15	85.3	56.3	67.23	108.94	109.13	84.45	81.34	73.18	78.65	106.17	91.08
SsCBL08	Sspon.04G0013450	1.19	3.59	0.92	2.76	1.35	0.95	0	0	0	0	0	0	1.15	0.6	0.31	0
SsCBL09	Sspon.03G0012700	4.39	3.42	5.67	28.23	22.32	22.42	1.1	2.42	4.03	17.09	8.78	2.05	3.22	5.76	18.32	18.79
SsCBL10	Sspon.03G0031480	2.79	1.63	1.42	4.37	2.64	2.54	1.14	1.25	1.04	0.67	3.06	1.37	0.25	2.16	0.2	0.8
