# Supplementary material for: Comparative phylogenetic analysis of CBL reveals the gene family evolution and functional divergence in Saccharum spontaneum
Source: BMC Plant Biol. 2021 Aug 23;21:395. doi: 10.1186/s12870-021-03175-3 (PMC8383383; doi:10.1186/s12870-021-03175-3)
Supplement: Supplementary file 5 — Additional file 5. [file 12870_2021_3175_MOESM5_ESM.xlsx]

## Sheet: Table S5
Table S4 The expression pattern of SsCBLs based on FPKM during the circadian rhythms
Gene name	Gene ID	6:00-1	6:00-2	6:00-3	8:00-1	8:00-2	8:00-3	10:00-1	10:00-2	10:00-3	12:00-1	12:00-2	12:00-3	14:00-1	14:00-2	14:00-3	16:00-1	16:00-2	16:00-3	18:00-1	18:00-2	18:00-3	20:00-1	20:00-2	20:00-3	22:00-1	22:00-2	22:00-3	00:00-1	00:00-2	00:00-3	2:00-1	2:00-2	2:00-3	4:00-1	4:00-2	4:00-3	6:00-1	6:00-2	6:00-3	10:00-1	10:00-2	10:00-3	14:00-1	14:00-2	14:00-3	18:00-1	18:00-2	18:00-3
SsCBL01	Sspon.01G0014730	24.84	30.6	30.27	25.64	36.19	36.79	42.18	31.36	36.1	28.98	32.64	32.98	23.02	14.65	38.29	18.17	32.44	13.84	18.91	34.69	16.96	28.79	29.1	40.99	29.11	18.04	30.31	26.02	30.53	25.81	19.51	30.14	35.68	23.82	39.88	35.23	33.01	45.84	31.52	25.11	19.97	27.77	28.52	43.76	43.05	13.82	12.58	17.5
SsCBL02	Sspon.02G0030420	65.02	76.13	62.48	36.15	27.45	32.08	18.29	17.17	30.87	16.33	31.23	58.49	23.26	36.38	24.81	38.16	22.81	20.96	28.46	29.46	42.35	76.25	54.91	49.11	46.19	45.72	59.69	41.27	61.05	60.4	55.68	29.32	66.75	63.51	43.72	44.74	82.56	68.6	67.93	30.26	31.05	25.64	17.05	7.89	11.78	38.21	43.91	41.53
SsCBL03	Sspon.01G0023690	25.82	24.87	23.61	20.25	23.62	23.03	20.98	24.3	16.4	21.92	26.14	43.91	25.34	20.04	30.27	29.86	27.12	23.55	33.67	46.82	46.08	39.86	38.76	37.25	37.27	28.48	41.86	27.89	42.65	42.49	27.57	42.2	38.52	30.34	27.51	17.19	29.4	30.4	30.37	21.79	14.03	23.79	29.69	41.3	40.45	21.94	37.87	44.65
SsCBL04	Sspon.07G0003410	9.39	8.3	9.15	10.34	9.45	21.75	21.62	17.06	21.57	22.12	11.9	22.12	10.03	11.28	12.45	14.95	8.14	8.79	7.64	11.73	14.73	26.66	11.06	17.61	9.54	10.52	19.39	8.8	13.97	20.71	3.99	5.28	33.23	17.49	5.23	8.02	14.33	15.75	12.73	13.48	14.78	13.15	21.39	18.34	27.69	13.24	8.14	12.11
SsCBL05	Sspon.03G0011980	0.63	0.23	0.84	0.3	0.36	0.3	2.1	0.24	0.32	0.81	2.19	0.82	1.06	0	1.07	0.79	2.01	0.3	1.88	0.36	0.88	1.73	1.34	0.85	0.19	0.78	0.7	0.26	0.68	0	0.42	2.49	0.35	0.8	0.81	0	0.91	3.51	0	0.31	0.27	1.7	1.24	2.02	0	1.35	1.46	1.92
SsCBL06	Sspon.07G0018960	63.98	50.39	64.51	62.22	73.3	70.73	59.61	64.07	68.9	73.08	75.45	69.09	83.12	66.88	87	68.72	87.17	70.79	76.42	90.27	78.74	63.85	60.59	80.35	82.51	54.74	69.36	53.42	70.74	73.01	78.39	107.29	85.73	43.81	82.38	59.5	59.18	53.42	58.75	53.74	50.61	50.42	69.21	137.31	82.35	52.49	60.3	77.07
SsCBL08	Sspon.04G0013450	0	0	0.92	0.31	0	0.37	0	0.3	0.33	1.77	2.04	0	0.39	0.55	0	2.91	2.1	0	0.79	1.96	0.46	0.9	0	0.5	5.09	0	0.42	0.88	1.07	0.46	1.31	1.39	2.74	0	1.08	0	1.43	0	0.74	0	0.28	0.72	0	0	0	0	0.52	1.04
SsCBL09	Sspon.03G0012700	4.45	4.68	6.79	6.64	4.91	4.61	0.81	2.43	4.45	3.1	2.75	5.7	2.41	2.72	2.25	3.34	7.13	1.83	2.68	6.99	4.83	5.69	5.44	3.86	6.24	2.78	5.8	3.25	3.59	4.59	7.09	7.1	6.88	5.75	10.14	7.28	6.04	7.55	9.1	6.06	3.02	3.1	3.21	1.31	1.96	3.45	4.27	4.51
SsCBL10	Sspon.03G0031480	1.48	1.17	1.18	0.98	2.14	0.47	1.12	0.58	2.92	1.27	2.93	5.3	2.48	2.1	1.43	2.65	7.33	2.75	3.01	4.86	3.21	2.92	3.8	5.1	4.28	3.11	2.46	2.39	3.39	2.95	3.36	3.76	3.3	1.61	3.53	2.24	2.11	1.55	0.71	1.25	0.36	1.37	1.24	31.45	22.18	1.59	2.64	2.96
[truncated: 9 more columns]
