# Supplementary material for: Comparative phylogenetic analysis of CBL reveals the gene family evolution and functional divergence in Saccharum spontaneum
Source: BMC Plant Biol. 2021 Aug 23;21:395. doi: 10.1186/s12870-021-03175-3 (PMC8383383; doi:10.1186/s12870-021-03175-3)
Supplement: Supplementary file 6 — Additional file 6. [file 12870_2021_3175_MOESM6_ESM.xlsx]

## Sheet: Table S5
Table S5 The primers for qRT-PCR of 9 CBLs in Saccharum hybrid YT55.
Gene name	Forward primer(5’-3’)	Reverse primer(5’-3’)
CBL01	GTGACTTTGTCCGAGCTCTAAA	TAAACCCTGTGCCATCCATATC
CBL02	AGAGGTTAAGCAGATGGTTGTT	TGTGTCTGCCTCCTCAAATG
CBL03	AGTGAGGCATCCCTCTTTATTG	GGTATCATCGACCTGAGAATGG
CBL04	GAGTCTGATCTCTGCCTTTCAG	TCCTCCCATTCTTCAGGATCTA
CBL05	GTGCTGAGGAATATGACCCTTC	GTACAGAGCGCAAGCCTAAA
CBL06	GTCGCAACACTTGCTGAATC	TTCCCATCGTGCTTTGTATCT
CBL08	TCAGGAACAGCAACAAGAAGA	GACCGAACGAACTCCTCAAA
CBL09	GAAGACGCTGATGCCGATAA	GGTTGTGATGTCCCTCAGATAAG
CBL10	GACGATCTCGTGGAAACCATAA	CTCTCCACTCCTCTTTGCTAATC
