# Supplementary material for: Comparative phylogenetic analysis of CBL reveals the gene family evolution and functional divergence in Saccharum spontaneum
Source: BMC Plant Biol. 2021 Aug 23;21:395. doi: 10.1186/s12870-021-03175-3 (PMC8383383; doi:10.1186/s12870-021-03175-3)
Supplement: Supplementary file 7 — Additional file 7. [file 12870_2021_3175_MOESM7_ESM.xlsx]

## Sheet: Table S6
Table S6 The primers used for SsCBL01 clone and fusion vector construct
Primer name	Sequence of primer (5’-3’)
SsCBL01-F	CAGTGGTCTCACAACATGGGGTGCTTCCATTCCAC
SsCBL01-R	CAGTGGTCTCATACATGTGACGAGATCGTCGACTT
